# Supplementary material for: Cytokines IL-6, IL-10, and CCL5 Secreted by Infiltrating B Cells Promote Cell Migration of Human Prostate Cancer Cell Lines
Source: Oncol Res. 2026 Mar 23;34(4):15. doi: 10.32604/or.2025.073532 (PMC13040286; doi:10.32604/or.2025.073532)
Supplement: Supplementary file 4 [file OncolRes-34-73532-s004.xlsx]

## Sheet: Sheet1
Secretion Factors / Conditions	LNCaP cells only	LNCaP cells and B cells
Interleukin-6 (IL-6)	0.04 ng/mL	0.88 ng/mL
Interleukin-10 (IL-10)	0.00 ng/mL	2.12 ng/mL
RANTES (CCL5)	0.00 ng/mL	0.59 ng/mL
